# Supplementary material for: Top Concerns of Tweeters During the COVID-19 Pandemic: Infoveillance Study
Source: J Med Internet Res. 2020 Apr 21;22(4):e19016. doi: 10.2196/19016 (PMC7175788; doi:10.2196/19016)
Supplement: Multimedia Appendix 4 [file jmir_v22i4e19016_app4.xlsx]

## Sheet: Sheet1
Multimedia Appendix 4: descriptive statistics for sentiment and interaction analysis.
Topics	Sentiment						Followers						Likes						Retweets						Interaction Rate	User mentions	Link sharing	frequent_words	frequent_bigrams
	Mean	Variance	Standard deviation	Minimum	Maximum	Median	Mean	Variance	Standard deviation	Minimum	Maximum	Median	Mean	Variance	Standard deviation	Minimum	Maximum	Median	Mean	Variance	Standard deviation	Minimum	Maximum	Median
China	0.0280375	0.064344	0.253661	-1	1	0	5971.83	33466407400	182938	0	45078014	227	5.48438	16491.4	128.419	0	26035	0	1.65303	2609.48	51.083	0	12903	0	0.00119518	10323 (6.18%)	11041 (6.61%)	[('corona', 165132), ('viru', 111434), ('co', 54523), ('http', 53951), ('china', 18488), ('peopl', 15611), ('like', 15425), ('get', 14780), ('coronaviru', 9965), ('go', 9193), ('one', 7996), ('chines', 7357), ('think', 7306), ('time', 7148), ('got', 6992), ('know', 6992), ('spread', 6435), ('say', 6184), ('come', 6134), ('us', 6026), ('amp', 5868), ('diseas', 5805), ('eat', 5793), ('kill', 5768),…	[(('corona', 'viru'), 101404), (('http', 'co'), 53923), (('viru', ''), 8360), (('viru', 'http'), 5392), (('corona', ''), 4339), (('', 'nomeatnocoronaviru'), 3894), (('get', 'corona'), 3774), (('corona', 'http'), 3193), (('like', 'corona'), 3151), (('got', 'corona'), 3019), (('eat', 'meat'), 2956), (('due', 'corona'), 2521), (('viru', 'spread'), 1853), (('viru', 'outbreak'), 1762), (('cure', 'coro…
Outbreak	0.0368591	0.0525782	0.229299	-1	1	0	20498.2	74018905757	272064	0	7614203	230	6.47654	7747.07	88.0174	0	5852	0	2.6932	2575.47	50.7491	0	3097	0	0.000447343	2038 (1.23%)	3090 (1.85%)	[('corona', 5733), ('outbreak', 4445), ('viru', 4246), ('co', 3638), ('http', 3567), ('coronaviru', 1838), ('china', 1646), ('coronavirusoutbreak', 1257), ('ncov', 806), ('peopl', 696), ('wuhan', 578), ('coronaoutbreak', 497), ('due', 491), ('chines', 452), ('like', 433), ('amp', 368), ('world', 357), ('case', 331), ('get', 318), ('us', 317), ('new', 316), ('covid', 309), ('know', 305), ('health'…	[(('corona', 'viru'), 3599), (('http', 'co'), 3567), (('viru', 'outbreak'), 1828), (('corona', 'outbreak'), 678), (('outbreak', 'corona'), 405), (('outbreak', 'http'), 328), (('coronaviru', 'outbreak'), 296), (('due', 'corona'), 280), (('outbreak', ''), 251), (('coronaviru', 'ncov'), 182), (('novel', 'coronaviru'), 181), (('coronaviru', 'coronavirusoutbreak'), 173), (('coronavirusoutbreak', 'http…
Eating meat	0.0818313	0.0793061	0.281613	-1	1	0	7177.12	31011735858	176101	0	12115050	233	12.3407	87305.4	295.475	0	26035	1	7.08992	18701.7	136.754	0	12903	0	0.0027073	3815 (2.28%)	7140 (4.27%)	[('corona', 13107), ('viru', 10972), ('co', 7537), ('http', 7535), ('eat', 5822), ('meat', 5621), ('nomeatnocoronaviru', 5296), ('china', 3672), ('like', 2967), ('god', 2844), ('diseas', 2551), ('stop', 2375), ('peopl', 1820), ('great', 1542), ('kill', 1464), ('one', 1373), ('human', 1367), ('anim', 1354), ('pm', 1262), ('watch', 1216), ('cancer', 1203), ('also', 1121), ('come', 1120), ('creat', …	[(('corona', 'viru'), 9926), (('http', 'co'), 7516), (('', 'nomeatnocoronaviru'), 3895), (('eat', 'meat'), 2960), (('like', 'corona'), 1121), (('stop', 'eat'), 1041), (('rampal', 'ji'), 1035), (('diseas', 'like'), 1013), (('saint', 'rampal'), 906), (('ji', 'maharaj'), 839), (('meat', 'corona'), 790), (('nomeatnocoronaviru', 'http'), 676), (('viru', 'http'), 628), (('pm', 'http'), 606), (('sadhna'…
Developing bioweapon	0.0158606	0.0581559	0.241155	-1	1	0	3071.8	5.15157e+08	22697.1	0	608242	208.5	6.65776	13181.1	114.809	0	4351	0	2.24036	1408.4	37.5286	0	1277	0	0.00289671	1036 (0.62%)	706 (0.42%)	[('corona', 2003), ('viru', 1743), ('weapon', 866), ('co', 799), ('http', 795), ('china', 643), ('biolog', 541), ('bio', 526), ('lab', 259), ('chines', 251), ('coronaviru', 244), ('wuhan', 238), ('like', 216), ('bioweapon', 214), ('peopl', 185), ('warfar', 177), ('use', 152), ('us', 149), ('amp', 147), ('world', 135), ('made', 133), ('think', 130), ('creat', 125), ('new', 124), ('know', 118), ('o…	[(('corona', 'viru'), 1438), (('http', 'co'), 795), (('bio', 'weapon'), 263), (('biolog', 'weapon'), 248), (('viru', 'biolog'), 117), (('biolog', 'warfar'), 115), (('viru', 'bio'), 64), (('man', 'made'), 60), (('viru', ''), 56), (('weapon', ''), 54), (('weapon', 'corona'), 47), (('via', 'youtub'), 46), (('bio', 'warfar'), 45), (('lab', 'wuhan'), 41), (('viru', 'weapon'), 41), (('viru', 'http'), 4…
Fear & stress of COVID-19	0.0153667	0.0612383	0.247464	-1	1	0	11755.7	96623130512	310843	0	21210747	226.5	7.1146	16653.1	129.047	0	10184	0	2.41655	2324.83	48.2165	0	3932	0	0.000810771	3851 (2.30%)	2693 (1.61%)	[('corona', 8879), ('viru', 7288), ('co', 3020), ('http', 2994), ('scare', 1987), ('danger', 1884), ('fear', 1667), ('peopl', 1569), ('china', 1358), ('like', 1191), ('concern', 1096), ('flu', 858), ('coronaviru', 820), ('get', 797), ('panic', 751), ('strain', 692), ('kill', 625), ('go', 623), ('spread', 569), ('chines', 549), ('amp', 548), ('one', 535), ('us', 513), ('world', 494), ('diseas', 48…	[(('corona', 'viru'), 6251), (('http', 'co'), 2993), (('danger', 'corona'), 533), (('scare', 'corona'), 403), (('viru', ''), 361), (('fear', 'corona'), 358), (('viru', 'scare'), 323), (('like', 'corona'), 297), (('viru', 'kill'), 255), (('danger', 'diseas'), 248), (('', 'nomeatnocoronaviru'), 242), (('concern', 'corona'), 226), (('meat', 'eater'), 214), (('kill', 'hundr'), 213), (('cancer', 'ulce…
Deaths caused by COVID-19	-0.0566799	0.0823311	0.286934	-1	1	0	9020.53	41734133704	204289	0	14069867	215	5.99983	7468.34	86.4195	0	7782	1	2.43548	1579.86	39.7474	0	3583	0	0.000935123	6847 (4.10%)	5924 (3.55%)	[('corona', 17942), ('viru', 13869), ('co', 6491), ('http', 6424), ('kill', 5854), ('death', 3850), ('peopl', 3764), ('china', 3547), ('like', 2744), ('sick', 2621), ('flu', 1932), ('meat', 1895), ('patient', 1889), ('deadli', 1885), ('get', 1853), ('nomeatnocoronaviru', 1667), ('coronaviru', 1619), ('eat', 1479), ('one', 1344), ('infect', 1286), ('diseas', 1222), ('dead', 1162), ('think', 1108),…	[(('corona', 'viru'), 12050), (('http', 'co'), 6417), (('', 'nomeatnocoronaviru'), 1212), (('eat', 'meat'), 1001), (('like', 'corona'), 992), (('viru', 'kill'), 945), (('viru', ''), 704), (('kill', 'corona'), 697), (('kill', 'peopl'), 554), (('diseas', 'like'), 489), (('viru', 'patient'), 437), (('deadli', 'diseas'), 436), (('death', 'toll'), 423), (('viru', 'came'), 386), (('caught', 'corona'), …
Travel bans & warnings	0.0318204	0.0613043	0.247597	-1	1	0	9003.54	24004296558	154933	0	6631555	205	3.92887	1106.96	33.271	0	1114	0	0.920606	65.1688	8.07272	0	336	0	0.000538618	2122 (1.27%)	1210 (0.72%)	[('corona', 4282), ('viru', 3167), ('travel', 1781), ('co', 1391), ('cruis', 1388), ('http', 1377), ('flight', 1234), ('ship', 890), ('china', 855), ('cancel', 589), ('peopl', 537), ('due', 511), ('get', 482), ('ticket', 480), ('coronaviru', 464), ('go', 434), ('like', 357), ('refund', 338), ('quarantin', 337), ('outbreak', 312), ('countri', 306), ('want', 297), ('japan', 297), ('infect', 289), (…	[(('corona', 'viru'), 2917), (('http', 'co'), 1375), (('cruis', 'ship'), 749), (('due', 'corona'), 349), (('viru', ''), 163), (('viru', 'outbreak'), 156), (('flight', 'china'), 135), (('travel', 'china'), 121), (('travel', 'ban'), 115), (('cancel', 'flight'), 109), (('corona', 'cruis'), 106), (('diamond', 'princess'), 92), (('hong', 'kong'), 89), (('', 'airasiasupport'), 81), (('viru', 'spread'),…
Panic Buying	0.0309402	0.0617411	0.248478	-1	1	0	12121.2	208000000000	456517	0	21210747	234	4.07497	1516.8	38.9461	0	1580	0	0.890791	72.3751	8.50736	0	305	0	0.000409676	944 (0.56%)	609 (0.36%)	[('corona', 2151), ('viru', 1483), ('product', 799), ('co', 713), ('http', 701), ('sell', 638), ('china', 512), ('store', 364), ('bought', 305), ('like', 247), ('get', 243), ('coronaviru', 204), ('peopl', 199), ('mask', 193), ('go', 190), ('amp', 173), ('chines', 171), ('one', 159), ('due', 157), ('toilet', 155), ('market', 129), ('outbreak', 121), ('us', 114), ('buy', 111), ('make', 110), ('time…	[(('corona', 'viru'), 1369), (('http', 'co'), 701), (('due', 'corona'), 106), (('viru', ''), 88), (('sell', 'corona'), 59), (('product', 'china'), 49), (('face', 'mask'), 48), (('viru', 'http'), 48), (('toilet', 'paper'), 46), (('viru', 'outbreak'), 41), (('coronaviru', 'ncov'), 37), (('corona', 'http'), 35), (('cure', 'corona'), 34), (('made', 'china'), 33), (('corona', 'beer'), 33), (('china', …
Economic losses	0.0348172	0.0608036	0.246584	-1	1	0	13361.8	82547360408	287311	0	12115050	211	15.3267	267289	517	0	26035	0	3.57973	11992.7	109.511	0	5502	0	0.00141496	1225 (0.73%)	846 (0.51%)	[('corona', 2512), ('viru', 1968), ('economi', 1100), ('co', 1017), ('http', 1006), ('china', 936), ('product', 799), ('econom', 536), ('coronaviru', 313), ('impact', 272), ('chines', 268), ('peopl', 261), ('world', 259), ('global', 245), ('amp', 244), ('us', 232), ('like', 219), ('get', 211), ('market', 210), ('go', 187), ('outbreak', 187), ('due', 181), ('financi', 162), ('time', 151), ('affect…	[(('corona', 'viru'), 1783), (('http', 'co'), 1006), (('global', 'economi'), 117), (('due', 'corona'), 97), (('impact', 'corona'), 82), (('china', 'economi'), 77), (('viru', ''), 73), (('world', 'economi'), 71), (('economi', ''), 68), (('chines', 'economi'), 64), (('viru', 'outbreak'), 61), (('econom', 'impact'), 60), (('coronaviru', 'ncov'), 52), (('product', 'china'), 49), (('china', 'corona'),…
Increased racism	-0.0332834	0.0697929	0.264183	-1	1	0	2878.38	4173711201	64604.3	0	2963759	201	9.87132	6491.59	80.5704	0	2211	1	1.65579	221.625	14.8871	0	513	0	0.00400473	685 (0.41%)	427 (0.26%)	[('corona', 2235), ('viru', 1895), ('racist', 1666), ('peopl', 879), ('racism', 772), ('asian', 577), ('chines', 529), ('co', 462), ('http', 451), ('joke', 322), ('like', 313), ('make', 266), ('say', 223), ('excus', 222), ('get', 203), ('fuck', 186), ('china', 186), ('use', 180), ('stop', 165), ('toward', 161), ('think', 153), ('see', 143), ('call', 128), ('go', 127), ('shit', 126), ('one', 125),…	[(('corona', 'viru'), 1710), (('http', 'co'), 451), (('chines', 'peopl'), 143), (('viru', 'excus'), 136), (('excus', 'racist'), 129), (('use', 'corona'), 104), (('racist', ''), 102), (('racist', 'corona'), 99), (('viru', 'racist'), 97), (('asian', 'peopl'), 95), (('racist', 'toward'), 90), (('toward', 'asian'), 81), (('racist', 'joke'), 77), (('make', 'racist'), 72), (('viru', 'joke'), 71), (('vi…
Quarantining subjects	0.0124732	0.0690867	0.262843	-1	1	0	6800.47	7715061245	87835.4	0	3404158	261	5.64353	1528.63	39.0977	0	965	0	1.90382	293.061	17.119	0	451	0	0.00110983	896 (0.54%)	630 (0.38%)	[('quarantin', 2083), ('corona', 1981), ('viru', 1473), ('co', 700), ('http', 698), ('peopl', 467), ('china', 431), ('ship', 275), ('coronaviru', 253), ('cruis', 244), ('get', 230), ('day', 206), ('infect', 191), ('like', 186), ('case', 173), ('go', 140), ('spread', 137), ('one', 133), ('hospit', 126), ('amp', 119), ('need', 116), ('wuhan', 116), ('come', 114), ('us', 113), ('week', 108), ('test'…	[(('corona', 'viru'), 1332), (('http', 'co'), 697), (('viru', 'quarantin'), 187), (('cruis', 'ship'), 173), (('quarantin', 'corona'), 169), (('quarantin', ''), 94), (('corona', 'quarantin'), 83), (('peopl', 'quarantin'), 68), (('quarantin', 'http'), 67), (('ship', 'quarantin'), 62), (('viru', ''), 53), (('day', 'quarantin'), 51), (('quarantin', 'peopl'), 51), (('need', 'quarantin'), 50), (('quara…
Wearing masks	0.0354547	0.0688537	0.2624	-1	1	0	7557.34	21612028701	147010	0	5517406	230	8.07772	11108.1	105.395	0	5165	1	1.87989	822.35	28.6766	0	1433	0	0.00131761	1200 (0.72%)	1062 (0.64%)	[('mask', 3566), ('corona', 3402), ('viru', 2379), ('wear', 1298), ('co', 1180), ('http', 1169), ('face', 696), ('peopl', 595), ('get', 439), ('protect', 379), ('china', 368), ('coronaviru', 336), ('hand', 296), ('like', 294), ('go', 241), ('one', 225), ('amp', 216), ('use', 216), ('chines', 211), ('need', 199), ('spread', 190), ('n', 189), ('prevent', 184), ('surgic', 181), ('want', 176), ('buy'…	[(('corona', 'viru'), 2173), (('http', 'co'), 1169), (('wear', 'mask'), 790), (('face', 'mask'), 561), (('mask', 'corona'), 199), (('surgic', 'mask'), 162), (('viru', ''), 156), (('protect', 'corona'), 129), (('wear', 'face'), 125), (('mask', ''), 123), (('viru', 'mask'), 112), (('get', 'corona'), 109), (('mask', 'protect'), 109), (('wash', 'hand'), 108), (('mask', 'http'), 88), (('corona', 'mask…
